# Supplementary material for: Predation selection impacts social information use in guppies (Poecilia reticulata)
Source: Behav Ecol. 2026 Apr 22;37(3):arag036. doi: 10.1093/beheco/arag036 (PMC13102101; doi:10.1093/beheco/arag036)
Supplement: arag036_Supplementary_Data [file arag036_supplementary_data.zip]

Archive with 1 entries (1 files):
- Supplementalinformation.odt
