# Supplementary material for: Predation selection impacts social information use in guppies (Poecilia reticulata)
Source: Behav Ecol. 2026 Apr 22;37(3):arag036. doi: 10.1093/beheco/arag036 (PMC13102101; doi:10.1093/beheco/arag036)
Supplement: arag036_Supplementary_Data [file arag036_supplementary_data.zip › Supplementalinformation.odt]

Supplemental information
Results
When examining choice in the very first trial of the task, to assess if fish were acting on social information and copying their demonstrators since they had no personal information about the task yet, we found no significant interaction or main effects detected of treatment and demonstrator groups. The detailed output is given in table S1.

Table S1. Outcomes of statistical model 3 examining choice in the first trial of the task. Nind = number of individuals, C+ = control fish with a correct demonstrator, C- = control fish with an incorrect demonstrator, P+ = predation fish with a correct demonstrator, P- = predation fish with an incorrect demonstrator. Significant values are given in bold.
Factors
Estimate
Standard error
Z value
P-value
Model 3: Choice in the first trial of the task (Nind=45)
C+, n = 11; C-, n = 11; P+, n = 11; P-, n = 12
Intercept
3.21
1.41
2.27
0.02
Treatment
0.32
0.97
0.33
0.74
Colour
-2.10
0.92
-2.62
0.01
Demonstrator
0.87
1.01
0.86
0.39
Replicate
-0.67
0.54
-1.32
0.19
Treatment:Demonstrator
18.13
2846.98
0.01
0.99


We also compared learning rates during the initial stages of the task (first 15 trials), to examine if certain treatment and demonstrator groups were faster in correcting themselves. We found a significant interaction treatment×demonstrator×trial indicating differences in learning rate between the treatment and demonstrator groups (table S2). However, despite a visual trend for predation-selected fish with an incorrect demonstrator showing a steeper learning curve (figure 4, main document), pairwise contrasts of estimated marginal trends corrected for multiple comparisons were not significant for any contrast, likely due to our small sample size. The detailed output is given in table S2.


Table S2. Outcomes for the probability of success for the social learning task during the first 15 trials only. Nind = number of individuals, Nobs = number of observations, C+ = control fish with a correct demonstrator, C- = control fish with an incorrect demonstrator, P+ = predation fish with a correct demonstrate or, P- = predation fish with an incorrect demonstrator. Significant values are given in bold.
Factors
Estimate
Standard error
Z value
P-value
Model 4: Probability of success across first 15 trials (Nind=45, Nobs=636)
C+, n = 11; C-, n = 11; P+, n = 11; P-, n = 12
Intercept
2.002
0.805
2.488
0.013 
Treatment
-2.374
0.409
-5.804
<0.001
Colour
0.058
0.068
0.848
0.396
Demonstrator
-0.313
0.246
-1.269
0.204
Trial
-1.112
0.905
-1.228
0.219
Replicate
-1.986
0.872
-2.278
0.023
Treatment:Trial
1.707
1.252
1.363
0.173
Colour:Trial
0.201
0.105
1.906
0.057 ·
Demonstrator:Trial
0.148
0.094
1.566
0.117
Treatment:Demonstrator:Trial
-0.334
0.141
-2.366
0.018
Pairwise contrasts for the estimated marginal trends of Treatment:Demonstrator:Trial
P corr - C corr
-0.201
0.105
-1.906
0.226
P corr – P incorr
-0.148
0.094
-1.566
0.398
P corr - C incorr
-0.014
0.096
-0.147
0.999
C corr - P incorr
0.053
0.101
0.523
0.954
C corr - C incorr
0.187
0.104
1.795  
0.276
P incorr - C incorr
0.134
0.093
1.443  
0.473


We found an indication, albeit non-significant, that treatment and demonstrator groups differed in their learning rate (treatment×demonstrator×trial: est = -0.12, se = 0.06, Z = -1.96, p = 0.05). However, pairwise contrasts of estimated marginal trends corrected for multiple comparisons were not significant for any contrast (Table S3). Fish also showed a preference for black as the correct colour (Table S3).

Figure S1. Probability of correct choice over trials of female guppies with predation (red) and control (blue) treatments, exposed to the correct demonstrator (full line), and incorrect demonstrator (dashed line). The coloured line shows predicted model outputs and shaded areas indicate 95% confidence intervals; the grey lines show individual learning curves.
Table S3. Outcomes for the probability of success for all trials of the social learning task. Nind = number of individuals, Nobs = number of observations, C+ = control fish with a correct demonstrator, C- = control fish with an incorrect demonstrator, P+ = predation fish with a correct demonstrate or, P- = predation fish with an incorrect demonstrator. Significant values are given in bold.
Factors
Estimate
Standard error
Z value
P-value
Model 5: Probability of success across all trials (Nind=45, Nobs=1139)
C+, n = 11; C-, n = 11; P+, n = 11; P-, n = 12
Intercept
1.469
0.795
1.848
0.065
Treatment
-0.616
0.508
-1.212
0.225
Colour
-2.356
0.538
-4.381
< 0.001
Demonstrator
-1.629
0.518
-3.143
0.002
Trial
0.107
0.071
1.515
0.130
Replicate
0.053
0.316
0.167
0.867
Treatment:Trial
0.121
0.055
2.194
0.028
Colour:Trial
0.001
0.046
0.022
0.983
Trial:Replicate
-0.042
0.026
-1.602
0.109
Demonstrator:Trial
0.120
0.051
2.360
0.018
Treatment:Demonstrator:Trial
-0.118
0.060
-1.962
0.050
Random effects
Variance
χ2
Df
P-value
Fish identity intercept
1.737
30.579
2
< 0.001
Fish identity × Trial slope
0.009
43.935
2
< 0.001
Pairwise contrasts for the estimated marginal trends of Treatment:Demonstrator:Trial
P corr - C corr
-0.121
0.055
-2.194
0.125
P corr – P incorr
-0.120
0.051
-2.360
0.085
P corr - C incorr
-0.123
0.056
-2.206
0.122
C corr - P incorr
0.001
0.063
0.010
1.000
C corr - C incorr
-0.003
0.053
-0.049
1.000
P incorr - C incorr
-0.003
0.047
-0.068
1.000
